# Supplementary material for: Spent Yeast Valorization for Food Applications: Effect of Different Extraction Methodologies
Source: Foods. 2022 Dec 10;11(24):4002. doi: 10.3390/foods11244002 (PMC9777911; doi:10.3390/foods11244002)
Supplement: Supplementary file 1 [file foods-11-04002-s001.zip]

Archive with 1 entries (1 files):
- foods-2015029-supplementary.pdf
